# Supplementary material for: ﻿Phylogeny and phenotype of Filobasidium revealing three new species (Filobasidiaceae, Filobasidiales) from China
Source: MycoKeys. 2025 Feb 24;114:49–65. doi: 10.3897/mycokeys.114.142438 (PMC11876983; doi:10.3897/mycokeys.114.142438)
Supplement: XML Treatment for Filobasidium pseudomali [file mycokeys.114.142438-treatment1.xml]

<!DOCTYPE tp:taxon-treatment
  PUBLIC "-//TaxonX//DTD Taxonomic Treatment Publishing DTD v0 20100105//EN" "tax-treatment-NSO.dtd">
<tp:taxon-treatment xmlns:tp="http://www.plazi.org/taxpub"><tp:treatment-meta><kwd-group><label>Taxon classification</label><kwd>
                <named-content content-type="kingdom">Fungi</named-content>
              </kwd><kwd>
                <named-content content-type="order">Filobasidiales</named-content>
              </kwd><kwd>
                <named-content content-type="family">Filobasidiaceae</named-content>
              </kwd></kwd-group><mixed-citation publication-type="journal"><person-group><name><surname>Chai</surname><given-names>Chun-Yue</given-names></name><name><surname>Xi</surname><given-names>Zhi-Wen</given-names></name><name><surname>Niu</surname><given-names>Qiu-Hong</given-names></name><name><surname>Hui</surname><given-names>Feng-Li</given-names></name></person-group><article-title>﻿Phylogeny and phenotype of <italic><tp:taxon-name><tp:taxon-name-part taxon-name-part-type="genus" reg="Filobasidium">Filobasidium</tp:taxon-name-part></tp:taxon-name></italic> revealing three new species (<tp:taxon-name><tp:taxon-name-part taxon-name-part-type="family">Filobasidiaceae</tp:taxon-name-part></tp:taxon-name>, <tp:taxon-name><tp:taxon-name-part taxon-name-part-type="order">Filobasidiales</tp:taxon-name-part></tp:taxon-name>) from China</article-title><source>MycoKeys</source><day>24</day><month>02</month><year>2025</year><volume>114</volume><fpage>49</fpage><lpage>65</lpage><pub-id pub-id-type="doi">10.3897/mycokeys.114.142438</pub-id></mixed-citation></tp:treatment-meta><tp:nomenclature><label>﻿</label><tp:taxon-name>
              <object-id xmlns:xlink="http://www.w3.org/1999/xlink" content-type="arpha" xlink:type="simple">86625911-4C54-5F43-BD7F-9168C70758AE</object-id>
              <tp:taxon-name-part taxon-name-part-type="genus" reg="Filobasidium">Filobasidium</tp:taxon-name-part>
              <tp:taxon-name-part taxon-name-part-type="species" reg="pseudomali">pseudomali</tp:taxon-name-part>
              <object-id xmlns:xlink="http://www.w3.org/1999/xlink" content-type="mycobank" xlink:type="simple">851823</object-id>
            </tp:taxon-name><tp:taxon-authority>C.Y. Cai &amp; F.L. Hui</tp:taxon-authority><tp:taxon-status xmlns:xlink="http://www.w3.org/1999/xlink" xlink:type="simple">sp. nov.</tp:taxon-status><xref ref-type="fig" rid="F3">Fig. 3A</xref></tp:nomenclature><tp:treatment-sec sec-type="etymology" id="SECID0EXGAI"><title>Etymology.</title><p>The specific epithet <italic>pseudomali</italic> refers to similar colony morphological and physiological characteristics to that of <italic>Filobasidium mali</italic>.</p></tp:treatment-sec><tp:treatment-sec sec-type="Typus" id="SECID0ESHAI"><title>Typus.</title><p>China • Guizhou Province, Guiyang City, Guiyang Medicinal Botanical Garden, in the phylloplane of <italic><tp:taxon-name><tp:taxon-name-part taxon-name-part-type="genus" reg="Photinia">Photinia</tp:taxon-name-part></tp:taxon-name></italic> sp., August 2022, L. Zhang and F.L. Hui, <abbrev xmlns:xlink="http://www.w3.org/1999/xlink" content-type="institution" xlink:title="Microbiology Lab, Nanyang Normal University, Henan, China" id="ABBRID0E6HAI" xlink:type="simple">NYNU</abbrev> 228108 (holotype GDMCC 2.305<sup>T</sup> preserved in a metabolically inactive state in Guangdong Microbial Culture Collection Center, culture ex-type PYCC 9928 deposited in the Portuguese Yeast Culture Collection).</p></tp:treatment-sec><tp:treatment-sec sec-type="description" id="SECID0EGIAI"><title>Description.</title><p>On <abbrev xmlns:xlink="http://www.w3.org/1999/xlink" xlink:title="yeast extract-malt extract" id="ABBRID0EMIAI" xlink:type="simple">YM</abbrev> agar, after 7 days at 20 °C, the streak culture is gray-cream, mucoid, smooth, and glossy. The margin is entire. On <abbrev xmlns:xlink="http://www.w3.org/1999/xlink" xlink:title="yeast extract-malt extract" id="ABBRID0EQIAI" xlink:type="simple">YM</abbrev> agar, after 7 days at 20 °C, cells are globosal and ellipsoidal, 3.8–6.4 × 5.2–8.4 μm, and single, budding is polar. After 1 month at 20 °C, a ring and sediment are present. In Dalmau plate culture on corn meal agar, pseudohyphae are not formed. Sexual structures are not observed on PDA, <abbrev xmlns:xlink="http://www.w3.org/1999/xlink" xlink:title="corn meal" id="ABBRID0EUIAI" xlink:type="simple">CM</abbrev> agar, and YCBS agar for two months. Ballistoconidia are not produced. Glucose fermentation is absent. Glucose, inulin, sucrose, raffinose, melibiose, galactose, lactose, trehalose, maltose, melezitose, methyl-α-D-glucoside, cellobiose, L-sorbose, L-rhamnose, D-xylose, L-arabinose, D-arabinose, 5-keto-D-gluconate, ethanol, ribitol, galactitol, D-mannitol, D-glucitol, myo-inositol, succinate, citrate, D-gluconate, 2-keto-D-gluconate, D-glucuronate, and glucono-1,5-lactone are assimilated as sole carbon sources. Salicin, D-ribose, methanol, glycerol, erythritol, DL-lactate, D-glucosamine, and N-acetyl-D-glucosamine are not assimilated. Nitrate, nitrite, ethylamine, and L-lysine (weak) are assimilated as sole nitrogen sources. Cadaverine is not assimilated. Maximum growth temperature is 30 °C. Growth in vitamin-free medium is positive. Growth on 50% (w/w) glucose-yeast extract agar is negative. Starch-like substances are not produced. Urease activity is positive. Diazonium Blue B reaction is positive.</p><fig id="F3" position="float" orientation="portrait"><object-id xmlns:xlink="http://www.w3.org/1999/xlink" content-type="doi" xlink:type="simple">10.3897/mycokeys.114.142438.figure3</object-id><object-id xmlns:xlink="http://www.w3.org/1999/xlink" content-type="arpha" xlink:type="simple">769BD57F-465C-5950-8F15-8217149358A8</object-id><label>Figure 3.</label><caption><p>Vegetative cells of <italic><tp:taxon-name><tp:taxon-name-part taxon-name-part-type="genus" reg="Filobasidium">F.</tp:taxon-name-part><tp:taxon-name-part taxon-name-part-type="species" reg="pseudomali">pseudomali</tp:taxon-name-part></tp:taxon-name></italic> sp. nov. <abbrev xmlns:xlink="http://www.w3.org/1999/xlink" content-type="institution" xlink:title="Microbiology Lab, Nanyang Normal University, Henan, China" id="ABBRID0ELJAI" xlink:type="simple">NYNU</abbrev> 228108<sup>T</sup> (<bold>A</bold>), <italic><tp:taxon-name><tp:taxon-name-part taxon-name-part-type="genus" reg="Filobasidium">F.</tp:taxon-name-part><tp:taxon-name-part taxon-name-part-type="species" reg="castaneae">castaneae</tp:taxon-name-part></tp:taxon-name></italic> sp. nov. <abbrev xmlns:xlink="http://www.w3.org/1999/xlink" content-type="institution" xlink:title="Microbiology Lab, Nanyang Normal University, Henan, China" id="ABBRID0E6JAI" xlink:type="simple">NYNU</abbrev> 2111105<sup>T</sup> (<bold>B</bold>), and <italic><tp:taxon-name><tp:taxon-name-part taxon-name-part-type="genus" reg="Filobasidium">F.</tp:taxon-name-part><tp:taxon-name-part taxon-name-part-type="species" reg="qingyuanense">qingyuanense</tp:taxon-name-part></tp:taxon-name></italic> sp. nov. <abbrev xmlns:xlink="http://www.w3.org/1999/xlink" content-type="institution" xlink:title="Microbiology Lab, Nanyang Normal University, Henan, China" id="ABBRID0ETKAI" xlink:type="simple">NYNU</abbrev> 223211<sup>T</sup> (<bold>C</bold>) following growth in <abbrev xmlns:xlink="http://www.w3.org/1999/xlink" xlink:title="yeast extract-malt extract" id="ABBRID0E3KAI" xlink:type="simple">YM</abbrev> broth for 7 days at 20 °C. Scale bars: 10 μm.</p></caption><graphic xmlns:xlink="http://www.w3.org/1999/xlink" xlink:href="mycokeys-114-049-g003.jpg" position="float" orientation="portrait" xlink:type="simple" id="oo_1260917.jpg"><uri content-type="original_file" xlink:type="simple">https://binary.pensoft.net/fig/1260917</uri></graphic></fig></tp:treatment-sec><tp:treatment-sec sec-type="Additional strain examined" id="SECID0EFLAI"><title>Additional strain examined.</title><p>China • Guizhou Province, Guiyang City, Guiyang Medicinal Botanical Garden, in the phylloplane of <italic><tp:taxon-name><tp:taxon-name-part taxon-name-part-type="genus" reg="Litsea">Litsea</tp:taxon-name-part><tp:taxon-name-part taxon-name-part-type="species" reg="cubeba">cubeba</tp:taxon-name-part></tp:taxon-name></italic>, August 2022, L. Zhang and F.L. Hui, <abbrev xmlns:xlink="http://www.w3.org/1999/xlink" content-type="institution" xlink:title="Microbiology Lab, Nanyang Normal University, Henan, China" id="ABBRID0EWLAI" xlink:type="simple">NYNU</abbrev> 22986.</p></tp:treatment-sec><tp:treatment-sec sec-type="GenBank accession numbers" id="SECID0E2LAI"><title>GenBank accession numbers.</title><p>Holotype GDMCC 2.305<sup>T</sup> (<abbrev xmlns:xlink="http://www.w3.org/1999/xlink" xlink:title="internal transcribed spacer" id="ABBRID0EDMAI" xlink:type="simple">ITS</abbrev>: <ext-link xmlns:xlink="http://www.w3.org/1999/xlink" ext-link-type="gen" xlink:href="OP581930" xlink:type="simple">OP581930</ext-link>, D1/D2: <ext-link xmlns:xlink="http://www.w3.org/1999/xlink" ext-link-type="gen" xlink:href="OP566876" xlink:type="simple">OP566876</ext-link>, <italic>RBP1</italic>: <ext-link xmlns:xlink="http://www.w3.org/1999/xlink" ext-link-type="gen" xlink:href="OR963293" xlink:type="simple">OR963293</ext-link>, <italic>RBP2</italic>: <ext-link xmlns:xlink="http://www.w3.org/1999/xlink" ext-link-type="gen" xlink:href="PP151258" xlink:type="simple">PP151258</ext-link>); additional strain <abbrev xmlns:xlink="http://www.w3.org/1999/xlink" content-type="institution" xlink:title="Microbiology Lab, Nanyang Normal University, Henan, China" id="ABBRID0E6MAI" xlink:type="simple">NYNU</abbrev> 22986 (<abbrev xmlns:xlink="http://www.w3.org/1999/xlink" xlink:title="internal transcribed spacer" id="ABBRID0EENAI" xlink:type="simple">ITS</abbrev>: <ext-link xmlns:xlink="http://www.w3.org/1999/xlink" ext-link-type="gen" xlink:href="PP108743" xlink:type="simple">PP108743</ext-link>, D1/D2: <ext-link xmlns:xlink="http://www.w3.org/1999/xlink" ext-link-type="gen" xlink:href="PP108744" xlink:type="simple">PP108744</ext-link>, RBP1: <ext-link xmlns:xlink="http://www.w3.org/1999/xlink" ext-link-type="gen" xlink:href="PP841943" xlink:type="simple">PP841943</ext-link>, RBP2: <ext-link xmlns:xlink="http://www.w3.org/1999/xlink" ext-link-type="gen" xlink:href="PP151259" xlink:type="simple">PP151259</ext-link>).</p></tp:treatment-sec><tp:treatment-sec sec-type="notes" id="SECID0E3NAI"><title>Note.</title><p><italic><tp:taxon-name><tp:taxon-name-part taxon-name-part-type="genus" reg="Filobasidium">Filobasidium</tp:taxon-name-part><tp:taxon-name-part taxon-name-part-type="species" reg="pseudomali">pseudomali</tp:taxon-name-part></tp:taxon-name></italic> sp. nov. can be physiologically distinguished from its closest known species, <italic><tp:taxon-name><tp:taxon-name-part taxon-name-part-type="genus" reg="Filobasidium">F.</tp:taxon-name-part><tp:taxon-name-part taxon-name-part-type="species" reg="mali">mali</tp:taxon-name-part></tp:taxon-name></italic>, by its ability to assimilate inulin and citrate and its inability to assimilate salicin and cadaverine. Additionally, <italic><tp:taxon-name><tp:taxon-name-part taxon-name-part-type="genus" reg="Filobasidium">F.</tp:taxon-name-part><tp:taxon-name-part taxon-name-part-type="species" reg="pseudomali">pseudomali</tp:taxon-name-part></tp:taxon-name></italic> nov. can grow in a vitamin-free medium, while <italic><tp:taxon-name><tp:taxon-name-part taxon-name-part-type="genus" reg="Filobasidium">F.</tp:taxon-name-part><tp:taxon-name-part taxon-name-part-type="species" reg="mali">mali</tp:taxon-name-part></tp:taxon-name></italic> cannot (Table <xref ref-type="table" rid="T3">3</xref>).</p><table-wrap id="T3" position="float" orientation="portrait"><label>Table 3.</label><caption><p>Physiological and biochemical features differing between the new species and closely related species.</p></caption><table id="TID0EOJBI" rules="all"><tbody><tr><th rowspan="1" colspan="1">Characteristics</th><th rowspan="1" colspan="1">1</th><th rowspan="1" colspan="1">2*</th><th rowspan="1" colspan="1">3*</th><th rowspan="1" colspan="1">4</th><th rowspan="1" colspan="1">5</th><th rowspan="1" colspan="1">6*</th></tr><tr><td rowspan="1" colspan="7">Carbon assimilation</td></tr><tr><td rowspan="1" colspan="1">Inulin</td><td rowspan="1" colspan="1">+</td><td rowspan="1" colspan="1">–</td><td rowspan="1" colspan="1">+</td><td rowspan="1" colspan="1">+</td><td rowspan="1" colspan="1">+</td><td rowspan="1" colspan="1">–</td></tr><tr><td rowspan="1" colspan="1">Salicin</td><td rowspan="1" colspan="1">–</td><td rowspan="1" colspan="1">+/w</td><td rowspan="1" colspan="1">–</td><td rowspan="1" colspan="1">+</td><td rowspan="1" colspan="1">+</td><td rowspan="1" colspan="1">–</td></tr><tr><td rowspan="1" colspan="1">L-Sorbose</td><td rowspan="1" colspan="1">+</td><td rowspan="1" colspan="1">+</td><td rowspan="1" colspan="1">–</td><td rowspan="1" colspan="1">+</td><td rowspan="1" colspan="1">–</td><td rowspan="1" colspan="1">–</td></tr><tr><td rowspan="1" colspan="1">L-Rhamnose</td><td rowspan="1" colspan="1">+</td><td rowspan="1" colspan="1">+/d/w</td><td rowspan="1" colspan="1">d/w</td><td rowspan="1" colspan="1">+</td><td rowspan="1" colspan="1">+</td><td rowspan="1" colspan="1">–</td></tr><tr><td rowspan="1" colspan="1">D-Arabinose</td><td rowspan="1" colspan="1">+</td><td rowspan="1" colspan="1">v</td><td rowspan="1" colspan="1">–</td><td rowspan="1" colspan="1">-</td><td rowspan="1" colspan="1">+</td><td rowspan="1" colspan="1">–</td></tr><tr><td rowspan="1" colspan="1">D-Ribose</td><td rowspan="1" colspan="1">–</td><td rowspan="1" colspan="1">–</td><td rowspan="1" colspan="1">–</td><td rowspan="1" colspan="1">+</td><td rowspan="1" colspan="1">–</td><td rowspan="1" colspan="1">–</td></tr><tr><td rowspan="1" colspan="1">Glycerol</td><td rowspan="1" colspan="1">–</td><td rowspan="1" colspan="1">–</td><td rowspan="1" colspan="1">–</td><td rowspan="1" colspan="1">+</td><td rowspan="1" colspan="1">w</td><td rowspan="1" colspan="1">d/w</td></tr><tr><td rowspan="1" colspan="1">Ethanol</td><td rowspan="1" colspan="1">+</td><td rowspan="1" colspan="1">+/w</td><td rowspan="1" colspan="1">–</td><td rowspan="1" colspan="1">–</td><td rowspan="1" colspan="1">–</td><td rowspan="1" colspan="1">d/w</td></tr><tr><td rowspan="1" colspan="1">Ribitol</td><td rowspan="1" colspan="1">+</td><td rowspan="1" colspan="1">+</td><td rowspan="1" colspan="1">–</td><td rowspan="1" colspan="1">+</td><td rowspan="1" colspan="1">+</td><td rowspan="1" colspan="1">–</td></tr><tr><td rowspan="1" colspan="1">Galactitol</td><td rowspan="1" colspan="1">+</td><td rowspan="1" colspan="1">+</td><td rowspan="1" colspan="1">–</td><td rowspan="1" colspan="1">+</td><td rowspan="1" colspan="1">–</td><td rowspan="1" colspan="1">–</td></tr><tr><td rowspan="1" colspan="1">D-Mannitol</td><td rowspan="1" colspan="1">+</td><td rowspan="1" colspan="1">+</td><td rowspan="1" colspan="1">+</td><td rowspan="1" colspan="1">+</td><td rowspan="1" colspan="1">+</td><td rowspan="1" colspan="1">–</td></tr><tr><td rowspan="1" colspan="1">D-Glucitol</td><td rowspan="1" colspan="1">+</td><td rowspan="1" colspan="1">v</td><td rowspan="1" colspan="1">–</td><td rowspan="1" colspan="1">+</td><td rowspan="1" colspan="1">+</td><td rowspan="1" colspan="1">–</td></tr><tr><td rowspan="1" colspan="1">Citrate</td><td rowspan="1" colspan="1">+</td><td rowspan="1" colspan="1">–</td><td rowspan="1" colspan="1">–</td><td rowspan="1" colspan="1">+</td><td rowspan="1" colspan="1">+</td><td rowspan="1" colspan="1">+</td></tr><tr><td rowspan="1" colspan="7">Nitrogen assimilation</td></tr><tr><td rowspan="1" colspan="1">Nitrite</td><td rowspan="1" colspan="1">+</td><td rowspan="1" colspan="1">–</td><td rowspan="1" colspan="1">–</td><td rowspan="1" colspan="1">+</td><td rowspan="1" colspan="1">+</td><td rowspan="1" colspan="1">+</td></tr><tr><td rowspan="1" colspan="1">Cadaverine</td><td rowspan="1" colspan="1">–</td><td rowspan="1" colspan="1">+</td><td rowspan="1" colspan="1">+</td><td rowspan="1" colspan="1">–</td><td rowspan="1" colspan="1">–</td><td rowspan="1" colspan="1">d/w</td></tr><tr><td rowspan="1" colspan="1">L-Lysine</td><td rowspan="1" colspan="1">d</td><td rowspan="1" colspan="1">–</td><td rowspan="1" colspan="1">+</td><td rowspan="1" colspan="1">n</td><td rowspan="1" colspan="1">n</td><td rowspan="1" colspan="1">n</td></tr><tr><td rowspan="1" colspan="1">Growth tests</td><td rowspan="1" colspan="1"/><td rowspan="1" colspan="1"/><td rowspan="1" colspan="1"/><td rowspan="1" colspan="1"/><td rowspan="1" colspan="1"/><td rowspan="1" colspan="1"/></tr><tr><td rowspan="1" colspan="1">Growth in vitamin-free medium</td><td rowspan="1" colspan="1">+</td><td rowspan="1" colspan="1">–</td><td rowspan="1" colspan="1">+</td><td rowspan="1" colspan="1">+</td><td rowspan="1" colspan="1">+</td><td rowspan="1" colspan="1">n</td></tr><tr><td rowspan="1" colspan="1">Growth at 25 °C</td><td rowspan="1" colspan="1">+</td><td rowspan="1" colspan="1">+</td><td rowspan="1" colspan="1">+</td><td rowspan="1" colspan="1">+</td><td rowspan="1" colspan="1">+</td><td rowspan="1" colspan="1">–</td></tr><tr><td rowspan="1" colspan="1">Growth at 30 °C</td><td rowspan="1" colspan="1">+</td><td rowspan="1" colspan="1">+</td><td rowspan="1" colspan="1">–</td><td rowspan="1" colspan="1">–</td><td rowspan="1" colspan="1">+</td><td rowspan="1" colspan="1">–</td></tr></tbody></table><table-wrap-foot><fn><p>1, <italic><tp:taxon-name><tp:taxon-name-part taxon-name-part-type="genus" reg="Filobasidium">F.</tp:taxon-name-part><tp:taxon-name-part taxon-name-part-type="species" reg="pseudomali">pseudomali</tp:taxon-name-part></tp:taxon-name></italic> sp. nov.; 2, <italic><tp:taxon-name><tp:taxon-name-part taxon-name-part-type="genus" reg="Filobasidium">F.</tp:taxon-name-part><tp:taxon-name-part taxon-name-part-type="species" reg="mali">mali</tp:taxon-name-part></tp:taxon-name></italic>; 3, <italic><tp:taxon-name><tp:taxon-name-part taxon-name-part-type="genus" reg="Filobasidium">F.</tp:taxon-name-part><tp:taxon-name-part taxon-name-part-type="species" reg="globosum">globosum</tp:taxon-name-part></tp:taxon-name></italic>; 4, <italic><tp:taxon-name><tp:taxon-name-part taxon-name-part-type="genus" reg="Filobasidium">F.</tp:taxon-name-part><tp:taxon-name-part taxon-name-part-type="species" reg="castaneae">castaneae</tp:taxon-name-part></tp:taxon-name></italic> sp. nov.; 5, <italic><tp:taxon-name><tp:taxon-name-part taxon-name-part-type="genus" reg="Filobasidium">F.</tp:taxon-name-part><tp:taxon-name-part taxon-name-part-type="species" reg="qingyuanense">qingyuanense</tp:taxon-name-part></tp:taxon-name></italic> sp. nov.; 6, <italic><tp:taxon-name><tp:taxon-name-part taxon-name-part-type="genus" reg="Filobasidium">F.</tp:taxon-name-part><tp:taxon-name-part taxon-name-part-type="species" reg="dingjieense">dingjieense</tp:taxon-name-part></tp:taxon-name></italic>; +, positive reaction; –, negative reaction; d, delayed positive; w, weakly positive; n, data not available. All data from this study, except * which were obtained from the original description (<xref ref-type="bibr" rid="B23">Li et al. 2020</xref>).</p></fn></table-wrap-foot></table-wrap></tp:treatment-sec><ref-list><ref id="B23"><mixed-citation xmlns:xlink="http://www.w3.org/1999/xlink" xlink:type="simple"><person-group><name name-style="western"><surname>Li</surname><given-names>AH</given-names></name><name name-style="western"><surname>Yuan</surname><given-names>FX</given-names></name><name name-style="western"><surname>Groenewald</surname><given-names>M</given-names></name><name name-style="western"><surname>Bensch</surname><given-names>K</given-names></name><name name-style="western"><surname>Yurkov</surname><given-names>AM</given-names></name><name name-style="western"><surname>Li</surname><given-names>K</given-names></name><name name-style="western"><surname>Han</surname><given-names>PJ</given-names></name><name name-style="western"><surname>Guo</surname><given-names>LD</given-names></name><name name-style="western"><surname>Aime</surname><given-names>MC</given-names></name><name name-style="western"><surname>Sampaio</surname><given-names>JP</given-names></name><name name-style="western"><surname>Jindamorakot</surname><given-names>S</given-names></name><name name-style="western"><surname>Turchetti</surname><given-names>B</given-names></name><name name-style="western"><surname>Inacio</surname><given-names>J</given-names></name><name name-style="western"><surname>Fungsin</surname><given-names>B</given-names></name><name name-style="western"><surname>Wang</surname><given-names>QM</given-names></name><name name-style="western"><surname>Bai</surname><given-names>FY</given-names></name></person-group> (<year>2020</year>) <article-title>Diversity and phylogeny of basidiomycetous yeasts from plant leaves and soil: Proposal of two new orders, three new families, eight new genera and one hundred and seven new species.</article-title><source>Studies in Mycology</source><volume>96</volume>: <fpage>17</fpage>–<lpage>140</lpage>. <ext-link xlink:href="10.1016/j.simyco.2020.01.002" ext-link-type="doi" xlink:type="simple">https://doi.org/10.1016/j.simyco.2020.01.002</ext-link></mixed-citation></ref></ref-list></tp:taxon-treatment>
